# Supplementary material for: A new species of the genus Kurixalus from Yunnan, China (Anura, Rhacophoridae)
Source: Zookeys. 2017 Aug 29;(694):71–93. doi: 10.3897/zookeys.694.12785 (PMC5672778; doi:10.3897/zookeys.694.12785)
Supplement: XML Treatment for Kurixalus lenquanensis [file zookeys.694.12785-treatment1.xml]

<!DOCTYPE tp:taxon-treatment
  PUBLIC "-//TaxonX//DTD Taxonomic Treatment Publishing DTD v0 20100105//EN" "tax-treatment-NSO.dtd">
<tp:taxon-treatment xmlns:tp="http://www.plazi.org/taxpub"><tp:treatment-meta><kwd-group><label>Taxon classification</label><kwd><named-content xmlns:xlink="http://www.w3.org/1999/xlink" content-type="kingdom">Animalia</named-content></kwd><kwd><named-content xmlns:xlink="http://www.w3.org/1999/xlink" content-type="order">Anura</named-content></kwd><kwd><named-content xmlns:xlink="http://www.w3.org/1999/xlink" content-type="family">Rhacophoridae</named-content></kwd></kwd-group><mixed-citation publication-type="journal"><person-group><name><surname>Yu</surname><given-names>Guohua</given-names></name><name><surname>Wang</surname><given-names>Jishan</given-names></name><name><surname>Hou</surname><given-names>Mian</given-names></name><name><surname>Rao</surname><given-names>Dingqi</given-names></name><name><surname>Yang</surname><given-names>Junxing</given-names></name></person-group><article-title>A new species of the genus <italic><tp:taxon-name><tp:taxon-name-part taxon-name-part-type="genus" reg="Kurixalus">Kurixalus</tp:taxon-name-part></tp:taxon-name></italic> from Yunnan, China (<tp:taxon-name><tp:taxon-name-part taxon-name-part-type="order">Anura</tp:taxon-name-part></tp:taxon-name>, <tp:taxon-name><tp:taxon-name-part taxon-name-part-type="family">Rhacophoridae</tp:taxon-name-part></tp:taxon-name>)</article-title><source>Zookeys</source><day>29</day><month>8</month><year>2017</year><volume>2017</volume><issue>694</issue><fpage>71</fpage><lpage>93</lpage><pub-id pub-id-type="doi">10.3897/zookeys.694.12785</pub-id></mixed-citation></tp:treatment-meta><tp:nomenclature><tp:taxon-name>
            <tp:taxon-name-part taxon-name-part-type="genus" reg="Kurixalus">Kurixalus</tp:taxon-name-part>
            <tp:taxon-name-part taxon-name-part-type="species" reg="lenquanensis">lenquanensis</tp:taxon-name-part>
            <object-id xmlns:xlink="http://www.w3.org/1999/xlink" content-type="zoobank" xlink:type="simple">http://zoobank.org/597FB4AE-5B50-4A57-9400-B6EBB36EAC4F</object-id>
          </tp:taxon-name><tp:taxon-status xmlns:xlink="http://www.w3.org/1999/xlink" xlink:type="simple">sp. n.</tp:taxon-status><xref ref-type="fig" rid="F4">Figs 4</xref><xref ref-type="fig" rid="F5">, 5</xref><xref ref-type="fig" rid="F6">, 6</xref><xref ref-type="fig" rid="F7">, 7</xref></tp:nomenclature><tp:treatment-sec sec-type="Holotype" id="SECID0EPJAI"><title>Holotype.</title><p>KIZ 170180Y (Figs <xref ref-type="fig" rid="F4">4</xref>–<xref ref-type="fig" rid="F6">6</xref>), an adult male, collected at 20:35 on 5 May 2016 by Guohua Yu from Lenquan Village (<named-content xmlns:xlink="http://www.w3.org/1999/xlink" content-type="dwc:verbatimCoordinates" xlink:type="simple"><named-content content-type="geo-json" specific-use="{&#34;type&#34;:&#34;Point&#34;,&#34;coordinates&#34;:[103.376111,23.214444]}" id="NCID0EAKAI" xlink:type="simple">23°12'52"N, 103°22'34"E</named-content></named-content>, 1622 m elevation; Fig. <xref ref-type="fig" rid="F1">1</xref>), Mengzi City, Yunnan Province, China.</p></tp:treatment-sec><tp:treatment-sec sec-type="Paratype" id="SECID0EJKAI"><title>Paratype.</title><p>Thirteen adult males: KIZ 170175Y–170179Y and KIZ 170181Y–170182Y collected at 20:00–22:45 on 5 May 2016 by Guohua Yu from type locality, KISD 1506203–1506204 collected at 21:00–21:30 on 20 June 2015 by Jishan Wang from the same locality as the holotype, and KIZ 170183Y–170186Y collected at 20:00–22:30 on 6 May 2016 by Guohua Yu from Yangjiatian Village (<named-content xmlns:xlink="http://www.w3.org/1999/xlink" content-type="dwc:verbatimCoordinates" xlink:type="simple"><named-content content-type="geo-json" specific-use="{&#34;type&#34;:&#34;Point&#34;,&#34;coordinates&#34;:[103.158425,23.334819]}" id="NCID0ESKAI" xlink:type="simple">23°20'5.35"N, 103°9'30.33"E</named-content></named-content>; Fig. <xref ref-type="fig" rid="F1">1</xref>), Gejiu City, Yunnan Province, China.</p></tp:treatment-sec><tp:treatment-sec sec-type="type locality" id="SECID0E2KAI"><title>Type locality.</title><p>Lenquan Village, Mengzi City, Yunnan Province, China.</p></tp:treatment-sec><tp:treatment-sec sec-type="etymology" id="SECID0EALAI"><title>Etymology.</title><p>The name <tp:taxon-name><tp:taxon-name-part taxon-name-part-type="species" reg="lenquanensis">lenquanensis</tp:taxon-name-part></tp:taxon-name> refers to Lenquan Village, the locality where the new species was found.</p></tp:treatment-sec><tp:treatment-sec sec-type="diagnosis" id="SECID0EPLAI"><title>Diagnosis.</title><p>The new tree frog species is assigned to the genus <italic><tp:taxon-name><tp:taxon-name-part taxon-name-part-type="genus" reg="Kurixalus">Kurixalus</tp:taxon-name-part></tp:taxon-name></italic> based on a combination of the following characters: tips of digits enlarged to discs, bearing circum-marginal grooves; small body size (adult males <abbrev xmlns:xlink="http://www.w3.org/1999/xlink" xlink:title="snout-vent length" id="ABBRID0E3LAI" xlink:type="simple">SVL</abbrev> range of 25.0–28.9 mm; Table <xref ref-type="table" rid="T4">4</xref>); finger webbing poorly developed and toe webbing moderately developed; serrated dermal fringes along outer edge of forearm and tarsus; an inverted triangle-shaped dark brown mark between eyes; dorsal brown “) (” saddle-shaped or X-shaped marking maybe present; and coarse dorsal and lateral surfaces with small, and irregular tubercles.</p><table-wrap id="T4" position="float" orientation="portrait"><label>Table 4.</label><caption><p>Measurements (mm) of <italic><tp:taxon-name><tp:taxon-name-part taxon-name-part-type="genus" reg="Kurixalus">K.</tp:taxon-name-part> <tp:taxon-name-part taxon-name-part-type="species" reg="lenquanensis">lenquanensis</tp:taxon-name-part></tp:taxon-name></italic> sp. n. Abbreviations defined in text.</p></caption><table id="TID0ELRBG" rules="all"><tbody><tr><th rowspan="1" colspan="1">Vouchers no.</th><th rowspan="1" colspan="1">
                    <abbrev xmlns:xlink="http://www.w3.org/1999/xlink" xlink:title="snout-vent length" id="ABBRID0EENAI" xlink:type="simple">SVL</abbrev>
                  </th><th rowspan="1" colspan="1">
                    <abbrev xmlns:xlink="http://www.w3.org/1999/xlink" xlink:title="head length" id="ABBRID0EMNAI" xlink:type="simple">HL</abbrev>
                  </th><th rowspan="1" colspan="1">
                    <abbrev xmlns:xlink="http://www.w3.org/1999/xlink" xlink:title="head width" id="ABBRID0EUNAI" xlink:type="simple">HW</abbrev>
                  </th><th rowspan="1" colspan="1">
                    <abbrev xmlns:xlink="http://www.w3.org/1999/xlink" xlink:title="snout length" id="ABBRID0E3NAI" xlink:type="simple">SL</abbrev>
                  </th><th rowspan="1" colspan="1">IND</th><th rowspan="1" colspan="1">
                    <abbrev xmlns:xlink="http://www.w3.org/1999/xlink" xlink:title="interorbital distance" id="ABBRID0EHOAI" xlink:type="simple">IOD</abbrev>
                  </th><th rowspan="1" colspan="1">
                    <abbrev xmlns:xlink="http://www.w3.org/1999/xlink" xlink:title="upper eyelid width" id="ABBRID0EPOAI" xlink:type="simple">UEW</abbrev>
                  </th><th rowspan="1" colspan="1">
                    <abbrev xmlns:xlink="http://www.w3.org/1999/xlink" xlink:title="eye diameter" id="ABBRID0EXOAI" xlink:type="simple">ED</abbrev>
                  </th><th rowspan="1" colspan="1">
                    <abbrev xmlns:xlink="http://www.w3.org/1999/xlink" xlink:title="tympanum diameter" id="ABBRID0E6OAI" xlink:type="simple">TD</abbrev>
                  </th><th rowspan="1" colspan="1">
                    <abbrev xmlns:xlink="http://www.w3.org/1999/xlink" xlink:title="distance from nostril to eye" id="ABBRID0EHPAI" xlink:type="simple">DNE</abbrev>
                  </th><th rowspan="1" colspan="1">
                    <abbrev xmlns:xlink="http://www.w3.org/1999/xlink" xlink:title="forelimb length" id="ABBRID0EPPAI" xlink:type="simple">FLL</abbrev>
                  </th><th rowspan="1" colspan="1">
                    <abbrev xmlns:xlink="http://www.w3.org/1999/xlink" xlink:title="tibia length" id="ABBRID0EXPAI" xlink:type="simple">TL</abbrev>
                  </th><th rowspan="1" colspan="1">
                    <abbrev xmlns:xlink="http://www.w3.org/1999/xlink" xlink:title="foot length" id="ABBRID0E6PAI" xlink:type="simple">FL</abbrev>
                  </th><th rowspan="1" colspan="1">
                    <abbrev xmlns:xlink="http://www.w3.org/1999/xlink" xlink:title="thigh length" id="ABBRID0EHQAI" xlink:type="simple">THL</abbrev>
                  </th></tr><tr><td rowspan="1" colspan="1">KIZ 170175Y</td><td rowspan="1" colspan="1">26.7</td><td rowspan="1" colspan="1">8.1</td><td rowspan="1" colspan="1">9.5</td><td rowspan="1" colspan="1">3.6</td><td rowspan="1" colspan="1">3.0</td><td rowspan="1" colspan="1">3.0</td><td rowspan="1" colspan="1">2.6</td><td rowspan="1" colspan="1">4.2</td><td rowspan="1" colspan="1">1.5</td><td rowspan="1" colspan="1">2.0</td><td rowspan="1" colspan="1">13.3</td><td rowspan="1" colspan="1">12.9</td><td rowspan="1" colspan="1">11.7</td><td rowspan="1" colspan="1">12.5</td></tr><tr><td rowspan="1" colspan="1">KIZ 170176Y</td><td rowspan="1" colspan="1">26.1</td><td rowspan="1" colspan="1">8.2</td><td rowspan="1" colspan="1">9.1</td><td rowspan="1" colspan="1">3.6</td><td rowspan="1" colspan="1">2.6</td><td rowspan="1" colspan="1">2.9</td><td rowspan="1" colspan="1">2.6</td><td rowspan="1" colspan="1">4.0</td><td rowspan="1" colspan="1">1.4</td><td rowspan="1" colspan="1">1.9</td><td rowspan="1" colspan="1">12.8</td><td rowspan="1" colspan="1">12.2</td><td rowspan="1" colspan="1">11.6</td><td rowspan="1" colspan="1">11.7</td></tr><tr><td rowspan="1" colspan="1">KIZ 170177Y</td><td rowspan="1" colspan="1">27.4</td><td rowspan="1" colspan="1">8.2</td><td rowspan="1" colspan="1">9.5</td><td rowspan="1" colspan="1">3.7</td><td rowspan="1" colspan="1">2.8</td><td rowspan="1" colspan="1">2.9</td><td rowspan="1" colspan="1">2.5</td><td rowspan="1" colspan="1">4.3</td><td rowspan="1" colspan="1">1.6</td><td rowspan="1" colspan="1">1.6</td><td rowspan="1" colspan="1">13.5</td><td rowspan="1" colspan="1">12.7</td><td rowspan="1" colspan="1">12.2</td><td rowspan="1" colspan="1">11.8</td></tr><tr><td rowspan="1" colspan="1">KIZ 170178Y</td><td rowspan="1" colspan="1">27.1</td><td rowspan="1" colspan="1">8.3</td><td rowspan="1" colspan="1">9.5</td><td rowspan="1" colspan="1">3.9</td><td rowspan="1" colspan="1">2.6</td><td rowspan="1" colspan="1">2.9</td><td rowspan="1" colspan="1">2.5</td><td rowspan="1" colspan="1">4.1</td><td rowspan="1" colspan="1">1.4</td><td rowspan="1" colspan="1">2.0</td><td rowspan="1" colspan="1">13.1</td><td rowspan="1" colspan="1">13.0</td><td rowspan="1" colspan="1">12.0</td><td rowspan="1" colspan="1">12.1</td></tr><tr><td rowspan="1" colspan="1">KIZ 170179Y</td><td rowspan="1" colspan="1">27.3</td><td rowspan="1" colspan="1">8.5</td><td rowspan="1" colspan="1">9.1</td><td rowspan="1" colspan="1">3.5</td><td rowspan="1" colspan="1">2.4</td><td rowspan="1" colspan="1">2.8</td><td rowspan="1" colspan="1">2.5</td><td rowspan="1" colspan="1">3.9</td><td rowspan="1" colspan="1">1.7</td><td rowspan="1" colspan="1">1.9</td><td rowspan="1" colspan="1">13.5</td><td rowspan="1" colspan="1">12.5</td><td rowspan="1" colspan="1">12.2</td><td rowspan="1" colspan="1">12.4</td></tr><tr><td rowspan="1" colspan="1">KIZ 170180Y</td><td rowspan="1" colspan="1">27.2</td><td rowspan="1" colspan="1">8.1</td><td rowspan="1" colspan="1">9.1</td><td rowspan="1" colspan="1">3.7</td><td rowspan="1" colspan="1">2.5</td><td rowspan="1" colspan="1">2.8</td><td rowspan="1" colspan="1">2.3</td><td rowspan="1" colspan="1">4.1</td><td rowspan="1" colspan="1">1.6</td><td rowspan="1" colspan="1">1.7</td><td rowspan="1" colspan="1">13.8</td><td rowspan="1" colspan="1">12.6</td><td rowspan="1" colspan="1">12.5</td><td rowspan="1" colspan="1">11.7</td></tr><tr><td rowspan="1" colspan="1">KIZ 170181Y</td><td rowspan="1" colspan="1">28.9</td><td rowspan="1" colspan="1">8.9</td><td rowspan="1" colspan="1">9.6</td><td rowspan="1" colspan="1">4.0</td><td rowspan="1" colspan="1">2.7</td><td rowspan="1" colspan="1">2.7</td><td rowspan="1" colspan="1">2.6</td><td rowspan="1" colspan="1">4.3</td><td rowspan="1" colspan="1">1.6</td><td rowspan="1" colspan="1">2.0</td><td rowspan="1" colspan="1">13.3</td><td rowspan="1" colspan="1">12.7</td><td rowspan="1" colspan="1">12.4</td><td rowspan="1" colspan="1">12.2</td></tr><tr><td rowspan="1" colspan="1">KIZ 170182Y</td><td rowspan="1" colspan="1">27.1</td><td rowspan="1" colspan="1">8.2</td><td rowspan="1" colspan="1">9.1</td><td rowspan="1" colspan="1">3.7</td><td rowspan="1" colspan="1">2.7</td><td rowspan="1" colspan="1">2.8</td><td rowspan="1" colspan="1">2.5</td><td rowspan="1" colspan="1">4.3</td><td rowspan="1" colspan="1">1.8</td><td rowspan="1" colspan="1">1.6</td><td rowspan="1" colspan="1">13.7</td><td rowspan="1" colspan="1">11.8</td><td rowspan="1" colspan="1">12.7</td><td rowspan="1" colspan="1">11.7</td></tr><tr><td rowspan="1" colspan="1">KISD 1506203</td><td rowspan="1" colspan="1">26.7</td><td rowspan="1" colspan="1">8.6</td><td rowspan="1" colspan="1">9.3</td><td rowspan="1" colspan="1">3.4</td><td rowspan="1" colspan="1">2.5</td><td rowspan="1" colspan="1">2.9</td><td rowspan="1" colspan="1">2.5</td><td rowspan="1" colspan="1">4.3</td><td rowspan="1" colspan="1">1.6</td><td rowspan="1" colspan="1">1.6</td><td rowspan="1" colspan="1">13.2</td><td rowspan="1" colspan="1">11.9</td><td rowspan="1" colspan="1">11.7</td><td rowspan="1" colspan="1">11.8</td></tr><tr><td rowspan="1" colspan="1">KISD 1506204</td><td rowspan="1" colspan="1">27.1</td><td rowspan="1" colspan="1">8.9</td><td rowspan="1" colspan="1">10.0</td><td rowspan="1" colspan="1">3.8</td><td rowspan="1" colspan="1">2.8</td><td rowspan="1" colspan="1">3.1</td><td rowspan="1" colspan="1">2.0</td><td rowspan="1" colspan="1">4.0</td><td rowspan="1" colspan="1">1.6</td><td rowspan="1" colspan="1">2.0</td><td rowspan="1" colspan="1">13.1</td><td rowspan="1" colspan="1">12.2</td><td rowspan="1" colspan="1">11.9</td><td rowspan="1" colspan="1">11.9</td></tr><tr><td rowspan="1" colspan="1">KIZ 170183Y</td><td rowspan="1" colspan="1">26.6</td><td rowspan="1" colspan="1">8.4</td><td rowspan="1" colspan="1">9.8</td><td rowspan="1" colspan="1">3.5</td><td rowspan="1" colspan="1">2.5</td><td rowspan="1" colspan="1">3.1</td><td rowspan="1" colspan="1">2.2</td><td rowspan="1" colspan="1">3.9</td><td rowspan="1" colspan="1">1.5</td><td rowspan="1" colspan="1">1.8</td><td rowspan="1" colspan="1">13.2</td><td rowspan="1" colspan="1">12.5</td><td rowspan="1" colspan="1">12.4</td><td rowspan="1" colspan="1">12.2</td></tr><tr><td rowspan="1" colspan="1">KIZ 170184Y</td><td rowspan="1" colspan="1">26.9</td><td rowspan="1" colspan="1">8.7</td><td rowspan="1" colspan="1">9.7</td><td rowspan="1" colspan="1">3.8</td><td rowspan="1" colspan="1">2.8</td><td rowspan="1" colspan="1">3.0</td><td rowspan="1" colspan="1">2.5</td><td rowspan="1" colspan="1">4.3</td><td rowspan="1" colspan="1">1.5</td><td rowspan="1" colspan="1">1.6</td><td rowspan="1" colspan="1">13.1</td><td rowspan="1" colspan="1">12.5</td><td rowspan="1" colspan="1">12.0</td><td rowspan="1" colspan="1">12.2</td></tr><tr><td rowspan="1" colspan="1">KIZ 170185Y</td><td rowspan="1" colspan="1">27.2</td><td rowspan="1" colspan="1">8.8</td><td rowspan="1" colspan="1">9.8</td><td rowspan="1" colspan="1">3.8</td><td rowspan="1" colspan="1">2.7</td><td rowspan="1" colspan="1">3.1</td><td rowspan="1" colspan="1">2.1</td><td rowspan="1" colspan="1">3.9</td><td rowspan="1" colspan="1">1.8</td><td rowspan="1" colspan="1">1.9</td><td rowspan="1" colspan="1">13.4</td><td rowspan="1" colspan="1">12.2</td><td rowspan="1" colspan="1">11.8</td><td rowspan="1" colspan="1">11.2</td></tr><tr><td rowspan="1" colspan="1">KIZ 170186Y</td><td rowspan="1" colspan="1">25.0</td><td rowspan="1" colspan="1">8.7</td><td rowspan="1" colspan="1">9.7</td><td rowspan="1" colspan="1">3.7</td><td rowspan="1" colspan="1">2.6</td><td rowspan="1" colspan="1">2.9</td><td rowspan="1" colspan="1">2.3</td><td rowspan="1" colspan="1">3.9</td><td rowspan="1" colspan="1">1.5</td><td rowspan="1" colspan="1">1.8</td><td rowspan="1" colspan="1">12.4</td><td rowspan="1" colspan="1">11.6</td><td rowspan="1" colspan="1">11.2</td><td rowspan="1" colspan="1">10.8</td></tr></tbody></table></table-wrap><p>
            <italic><tp:taxon-name><tp:taxon-name-part taxon-name-part-type="genus" reg="Kurixalus">Kurixalus</tp:taxon-name-part> <tp:taxon-name-part taxon-name-part-type="species" reg="lenquanensis">lenquanensis</tp:taxon-name-part></tp:taxon-name></italic> sp. n. can be distinguished from its congeners by a combination of the following characters: smaller body size (mean <abbrev xmlns:xlink="http://www.w3.org/1999/xlink" xlink:title="snout-vent length" id="ABBRID0E3EBI" xlink:type="simple">SVL</abbrev> 27 mm in males); obtusely pointed snout with no prominence on tip; curved canthus rostralis; slight nuptial pad; brown dorsal color; rough dorsum; chin clouded with brown; absence of large dark spots on ventral surface; presence of vomerine teeth; gold brown iris; single internal vocal sac; dermal fringes along outer edge of limbs; rough flanks; and granular throat and chest.</p></tp:treatment-sec><tp:treatment-sec sec-type="description" id="SECID0EAFBI"><title>Description of holotype.</title><p>A small rhacophorid (<abbrev xmlns:xlink="http://www.w3.org/1999/xlink" xlink:title="snout-vent length" id="ABBRID0EGFBI" xlink:type="simple">SVL</abbrev> 27.2 mm); <abbrev xmlns:xlink="http://www.w3.org/1999/xlink" xlink:title="head length" id="ABBRID0EKFBI" xlink:type="simple">HL</abbrev> 89.4% of <abbrev xmlns:xlink="http://www.w3.org/1999/xlink" xlink:title="head width" id="ABBRID0EOFBI" xlink:type="simple">HW</abbrev>; snout obtusely pointed, no dermal prominence on tip, projecting slightly beyond margin of lower jaw in ventral view; <abbrev xmlns:xlink="http://www.w3.org/1999/xlink" xlink:title="snout length" id="ABBRID0ESFBI" xlink:type="simple">SL</abbrev> (3.7 mm) shorter than <abbrev xmlns:xlink="http://www.w3.org/1999/xlink" xlink:title="eye diameter" id="ABBRID0EWFBI" xlink:type="simple">ED</abbrev> (4.1 mm); canthus rostralis blunt and curved; lore region oblique, slightly concave; nostril oval, slightly protuberant, closer to tip of snout than eye; IND (2.5 mm) narrower than <abbrev xmlns:xlink="http://www.w3.org/1999/xlink" xlink:title="interorbital distance" id="ABBRID0E1FBI" xlink:type="simple">IOD</abbrev> (2.8 mm) and slightly wider than <abbrev xmlns:xlink="http://www.w3.org/1999/xlink" xlink:title="upper eyelid width" id="ABBRID0E5FBI" xlink:type="simple">UEW</abbrev> (2.3 mm); pineal spot absent; pupil oval, horizontal; tympanum distinct (<abbrev xmlns:xlink="http://www.w3.org/1999/xlink" xlink:title="tympanum diameter" id="ABBRID0ECGBI" xlink:type="simple">TD</abbrev> 1.6 mm), rounded, less than half <abbrev xmlns:xlink="http://www.w3.org/1999/xlink" xlink:title="eye diameter" id="ABBRID0EGGBI" xlink:type="simple">ED</abbrev>; supratympanic fold distinct, curves from posterior edge of eye to insertion of arm; vomerine teeth in two oblique patches touching inner front edges of oval choanae; tongue notched posteriorly; single internal vocal sac.</p><p>Limbs slender; relative length of fingers is I &lt; II &lt; IV &lt; III. Tips of all four fingers expanded into discs with circum-marginal and transverse ventral grooves; disc on <!--PageBreak--><!--PageBreak--><!--PageBreak-->finger I small, slightly wider than phalanx width; disc width shorter than tympanum width; relative width of discs is I &lt; II &lt; III &lt; IV. Nuptial pad slight; fingers webbed at base, webbing formula is I2–2.5II2–3.5III3–2.5IV following <xref ref-type="bibr" rid="B19">Myers and Duellman (1982)</xref>. Fringe of skin on edge of all fingers; subarticular tubercles prominent and rounded, formula 1, 1, 2, 2; supranumerary tubercles present; two metacarpal tubercles, outer slightly narrower than inner; row of white warts forming serrated fringe along outer edge of forearm.</p><p>Heels overlapping when legs at right angle to body; relative length of toes is I &lt; II &lt; V &lt; III &lt; IV. Tips of toes expanded into discs with circum-marginal and transverse ventral grooves; toe discs smaller than finger discs; disc on toe I same with width as phalanx width; relative size of discs is I &lt; II &lt; III &lt; IV &lt; V. Webbing moderate on all toes, webbing formula is I2–2.5II1.5–3III1.5–3IV2.75–1.5V. Subarticular tubercles prominent and rounded, formula 1, 1, 2, 3, 2; supernumerary tubercles absent; inner metatarsal tubercle distinct, oval; outer metatarsal tubercle absent; series of tubercles forming serrated dermal fringe along outer edge of tarsus and fifth toe.</p><p>Numerous small or large tubercles scattered on top of head, upper eyelids, dorsum, and flanks; patch of white tubercles below vent; white conical tubercle on tibiotarsal articulation; throat and chest finely granulated and abdomen coarsely granulated; dorsal surface of limbs tuberculate and ventral surface of thighs finely granulated.</p></tp:treatment-sec><tp:treatment-sec sec-type="Color of holotype in life" id="SECID0EWGBI"><title>Color of holotype in life.</title><p>Iris golden brown; dorsal surface grayish brown with dark brown saddle-shaped mark on dorsum, beginning behind eye; dark brown inverted triangle-shaped mark between eyes; lateral head and tympanic region brown with dark brown spot below canthus; broad dark brown bar along canthus rostralis; limbs dorsally brown with clear dark brown barring; rear, anterior, and venter of thigh light yellow with scattered brown spots, more spots on rear; rear of flank faint yellow with brown spots; chest and abdomen white, nearly immaculate; chin clouded with black.</p></tp:treatment-sec><tp:treatment-sec sec-type="Color of holotype in preservative" id="SECID0E2GBI"><title>Color of holotype in preservative.</title><p>In preservative (Fig. <xref ref-type="fig" rid="F4">4</xref>), dorsal ground color brown, pattern same as in life. Chest and abdomen white; chin clouded with dark brown; flank dirty white with dark brown spots; rear, anterior, and venter of thigh dirty white with scattered brown spots, more so on rear.</p><fig id="F4" position="float" orientation="portrait"><label>Figure 4.</label><caption><p>Dorsal <bold>A</bold> and ventral <bold>B</bold> views of the holotype of <italic><tp:taxon-name><tp:taxon-name-part taxon-name-part-type="genus" reg="Kurixalus">Kurixalus</tp:taxon-name-part> <tp:taxon-name-part taxon-name-part-type="species" reg="lenquanensis">lenquanensis</tp:taxon-name-part></tp:taxon-name></italic> sp. n. in preservative.</p></caption><graphic xmlns:xlink="http://www.w3.org/1999/xlink" xlink:href="zookeys-694-071-g004.jpg" position="float" orientation="portrait" xlink:type="simple" id="oo_152779.jpg"/></fig></tp:treatment-sec><tp:treatment-sec sec-type="variation" id="SECID0EBIBI"><title>Variations.</title><p>Morphometric data are summarized in Table <xref ref-type="table" rid="T4">4</xref>. Because the holotype and paratypes of the new species are all male, sexual dimorphism could not be determined. Differing from the nearly immaculate abdominal surfaces of the holotype and paratypes from the type locality, abdominal surfaces of three paratypes (KIZ 170183Y, 170184Y, 170186Y) from Yangjiatian, Gejiu are scattered with fine brown spots (Fig. <xref ref-type="fig" rid="F7">7</xref>). <abbrev xmlns:xlink="http://www.w3.org/1999/xlink" xlink:title="tibia length" id="ABBRID0EPIBI" xlink:type="simple">TL</abbrev> is longer than <abbrev xmlns:xlink="http://www.w3.org/1999/xlink" xlink:title="foot length" id="ABBRID0ETIBI" xlink:type="simple">FL</abbrev> in the holotype and most paratypes, but <abbrev xmlns:xlink="http://www.w3.org/1999/xlink" xlink:title="tibia length" id="ABBRID0EXIBI" xlink:type="simple">TL</abbrev> is shorter than <abbrev xmlns:xlink="http://www.w3.org/1999/xlink" xlink:title="foot length" id="ABBRID0E2IBI" xlink:type="simple">FL</abbrev> in paratype KIZ 170182Y (Table <xref ref-type="table" rid="T4">4</xref>). Additionally, pattern of dark brown mark on dorsum varies among specimens. The holotype and most paratypes have a saddle-shaped dorsal mark, but the two paratypes KISD 1506203 and KISD 1506204 have an X-shaped dorsal mark and the paratype KIZ 170183Y has no obvious dark brown mark on dorsum.</p><fig id="F5" position="float" orientation="portrait"><label>Figure 5.</label><caption><p>Ventral view of hand <bold>A</bold> and foot <bold>B</bold> of the holotype of <italic><tp:taxon-name><tp:taxon-name-part taxon-name-part-type="genus" reg="Kurixalus">Kurixalus</tp:taxon-name-part> <tp:taxon-name-part taxon-name-part-type="species" reg="lenquanensis">lenquanensis</tp:taxon-name-part></tp:taxon-name></italic> sp. n. in preservative.</p></caption><graphic xmlns:xlink="http://www.w3.org/1999/xlink" xlink:href="zookeys-694-071-g005.jpg" position="float" orientation="portrait" xlink:type="simple" id="oo_152780.jpg"/></fig><fig id="F6" position="float" orientation="portrait"><label>Figure 6.</label><caption><p>Dorsal <bold>A</bold> and lateral <bold>B</bold> views of the holotype of <italic><tp:taxon-name><tp:taxon-name-part taxon-name-part-type="genus" reg="Kurixalus">Kurixalus</tp:taxon-name-part> <tp:taxon-name-part taxon-name-part-type="species" reg="lenquanensis">lenquanensis</tp:taxon-name-part></tp:taxon-name></italic> sp. n. in life.</p></caption><graphic xmlns:xlink="http://www.w3.org/1999/xlink" xlink:href="zookeys-694-071-g006.jpg" position="float" orientation="portrait" xlink:type="simple" id="oo_152781.jpg"/></fig><fig id="F7" position="float" orientation="portrait"><label>Figure 7.</label><caption><p>Ventral view of paratype KIZ 170184Y.</p></caption><graphic xmlns:xlink="http://www.w3.org/1999/xlink" xlink:href="zookeys-694-071-g007.jpg" position="float" orientation="portrait" xlink:type="simple" id="oo_152782.jpg"/></fig></tp:treatment-sec><tp:treatment-sec sec-type="ecology" id="SECID0EHLBI"><title>Ecology.</title><p>At present, the new species is known only from the type locality, Lenquan Village, Mengzi City, Yunnan Province and Yangjiatian Village, Gejiu City, Yunnan Prov<!--PageBreak--><!--PageBreak-->ince (Fig. <xref ref-type="fig" rid="F1">1</xref>). The holotype was found calling on a tree branch approximately 0.5 m above near a dry puddle in a fruit garden in Lenquan Village (Fig. <xref ref-type="fig" rid="F8">8</xref>). All other specimens were found on vegetation near the dry puddle in Lenquan Village or vegetation near a reservoir in Yangjiatian Village. Males began to call at about 19:30 when sky was getting dark and all specimens were encountered at night (20:00–22:45). Males called loudly, but no females or eggs were found. <italic><tp:taxon-name><tp:taxon-name-part taxon-name-part-type="genus" reg="Hyla">Hyla</tp:taxon-name-part> <tp:taxon-name-part taxon-name-part-type="species" reg="annectans">annectans</tp:taxon-name-part></tp:taxon-name></italic> (Jerdon, 1870), <italic><tp:taxon-name><tp:taxon-name-part taxon-name-part-type="genus" reg="Kaloula">Kaloula</tp:taxon-name-part> <tp:taxon-name-part taxon-name-part-type="species" reg="verrucosa">verrucosa</tp:taxon-name-part></tp:taxon-name></italic> Boulenger, 1904, and <italic><tp:taxon-name><tp:taxon-name-part taxon-name-part-type="genus" reg="Microhyla">Microhyla</tp:taxon-name-part> <tp:taxon-name-part taxon-name-part-type="species" reg="heymonsi">heymonsi</tp:taxon-name-part></tp:taxon-name></italic> Vogt, 1911 were also encountered at the type locality.</p><fig id="F8" position="float" orientation="portrait"><label>Figure 8.</label><caption><p>The fruit garden <bold>A</bold> and dry puddle <bold>B</bold> in the fruit garden at type locality of <italic><tp:taxon-name><tp:taxon-name-part taxon-name-part-type="genus" reg="Kurixalus">Kurixalus</tp:taxon-name-part> <tp:taxon-name-part taxon-name-part-type="species" reg="lenquanensis">lenquanensis</tp:taxon-name-part></tp:taxon-name></italic> sp. n.</p></caption><graphic xmlns:xlink="http://www.w3.org/1999/xlink" xlink:href="zookeys-694-071-g008.jpg" position="float" orientation="portrait" xlink:type="simple" id="oo_152783.jpg"/></fig></tp:treatment-sec><tp:treatment-sec sec-type="comparisons" id="SECID0EVNBI"><title>Comparisons.</title><p>The new species, <italic><tp:taxon-name><tp:taxon-name-part taxon-name-part-type="genus" reg="Kurixalus">Kurixalus</tp:taxon-name-part> <tp:taxon-name-part taxon-name-part-type="species" reg="lenquanensis">lenquanensis</tp:taxon-name-part></tp:taxon-name></italic> sp. n., is morphologically similar to <italic><tp:taxon-name><tp:taxon-name-part taxon-name-part-type="genus" reg="Kurixalus">K.</tp:taxon-name-part> <tp:taxon-name-part taxon-name-part-type="species" reg="idiootocus">idiootocus</tp:taxon-name-part></tp:taxon-name></italic> in that it has a small body size (mean male <abbrev xmlns:xlink="http://www.w3.org/1999/xlink" xlink:title="snout-vent length" id="ABBRID0EROBI" xlink:type="simple">SVL</abbrev> of 27 mm in new species versus mean male <abbrev xmlns:xlink="http://www.w3.org/1999/xlink" xlink:title="snout-vent length" id="ABBRID0EVOBI" xlink:type="simple">SVL</abbrev> of 27.5 mm in <italic><tp:taxon-name><tp:taxon-name-part taxon-name-part-type="genus" reg="Kurixalus">K.</tp:taxon-name-part> <tp:taxon-name-part taxon-name-part-type="species" reg="idiootocus">idiootocus</tp:taxon-name-part></tp:taxon-name></italic>; Table <xref ref-type="table" rid="T5">5</xref>). However, the new species can be distinguished from <italic><tp:taxon-name><tp:taxon-name-part taxon-name-part-type="genus" reg="Kurixalus">K.</tp:taxon-name-part> <tp:taxon-name-part taxon-name-part-type="species" reg="idiootocus">idiootocus</tp:taxon-name-part></tp:taxon-name></italic> by its obtusely pointed snout with no prominence on tip, absence of a pair of symmetrical large dark patches on chest, single internal vocal sac, and absence of supernumerary plantar tubercles (versus pointed snout with a small prominence on tip, presence of a pair of symmetrical large dark patches on chest, single external vocal sac, and small supernumerary plantar tubercles; <xref ref-type="bibr" rid="B16">Kuramoto and Wang 1987</xref>; Figs <xref ref-type="fig" rid="F9">9</xref>–<xref ref-type="fig" rid="F10">10</xref>). In addition, besides that snout of the new species is shorter than that of <italic><tp:taxon-name><tp:taxon-name-part taxon-name-part-type="genus" reg="Kurixalus">K.</tp:taxon-name-part> <tp:taxon-name-part taxon-name-part-type="species" reg="idiootocus">idiootocus</tp:taxon-name-part></tp:taxon-name></italic>, the <abbrev xmlns:xlink="http://www.w3.org/1999/xlink" xlink:title="principal component analysis" id="ABBRID0EKQBI" xlink:type="simple">PCA</abbrev> analysis showed that the new species also differs from <italic><tp:taxon-name><tp:taxon-name-part taxon-name-part-type="genus" reg="Kurixalus">K.</tp:taxon-name-part> <tp:taxon-name-part taxon-name-part-type="species" reg="idiootocus">idiootocus</tp:taxon-name-part></tp:taxon-name></italic> by greater ratio of <abbrev xmlns:xlink="http://www.w3.org/1999/xlink" xlink:title="foot length" id="ABBRID0EZQBI" xlink:type="simple">FL</abbrev> divided by <abbrev xmlns:xlink="http://www.w3.org/1999/xlink" xlink:title="snout-vent length" id="ABBRID0E4QBI" xlink:type="simple">SVL</abbrev> (Table <xref ref-type="table" rid="T3">3</xref> and Fig. <xref ref-type="fig" rid="F3">3</xref>).</p><fig id="F9" position="float" orientation="portrait"><label>Figure 9.</label><caption><p>Ventral view of <italic><tp:taxon-name><tp:taxon-name-part taxon-name-part-type="genus" reg="Kurixalus">K.</tp:taxon-name-part> <tp:taxon-name-part taxon-name-part-type="species" reg="idiootocus">idiootocus</tp:taxon-name-part></tp:taxon-name></italic> (<bold>A</bold> YGH 140217), <italic><tp:taxon-name><tp:taxon-name-part taxon-name-part-type="genus" reg="Kurixalus">K.</tp:taxon-name-part> <tp:taxon-name-part taxon-name-part-type="species" reg="odontotarsus">odontotarsus</tp:taxon-name-part></tp:taxon-name></italic> (<bold>B</bold> YGH 090131), and <italic><tp:taxon-name><tp:taxon-name-part taxon-name-part-type="genus" reg="Kurixalus">K.</tp:taxon-name-part> <tp:taxon-name-part taxon-name-part-type="species" reg="bisacculus">bisacculus</tp:taxon-name-part></tp:taxon-name></italic> (<bold>C</bold> YGH 090045).</p></caption><graphic xmlns:xlink="http://www.w3.org/1999/xlink" xlink:href="zookeys-694-071-g009.jpg" position="float" orientation="portrait" xlink:type="simple" id="oo_152784.jpg"/></fig><fig id="F10" position="float" orientation="portrait"><label>Figure 10.</label><caption><p>Ventral view of foot of <italic><tp:taxon-name><tp:taxon-name-part taxon-name-part-type="genus" reg="Kurixalus">K.</tp:taxon-name-part> <tp:taxon-name-part taxon-name-part-type="species" reg="idiootocus">idiootocus</tp:taxon-name-part></tp:taxon-name></italic> <bold>A</bold> and ventral view of hand of <italic><tp:taxon-name><tp:taxon-name-part taxon-name-part-type="genus" reg="Kurixalus">K.</tp:taxon-name-part> <tp:taxon-name-part taxon-name-part-type="species" reg="berylliniris">berylliniris</tp:taxon-name-part></tp:taxon-name></italic> (<bold>B</bold> from <xref ref-type="bibr" rid="B29">Wu et al. 2016</xref>) and <italic><tp:taxon-name><tp:taxon-name-part taxon-name-part-type="genus" reg="Kurixalus">K.</tp:taxon-name-part> <tp:taxon-name-part taxon-name-part-type="species" reg="wangi">wangi</tp:taxon-name-part></tp:taxon-name></italic> (<bold>C</bold> from <xref ref-type="bibr" rid="B29">Wu et al. 2016</xref>).</p></caption><graphic xmlns:xlink="http://www.w3.org/1999/xlink" xlink:href="zookeys-694-071-g010.jpg" position="float" orientation="portrait" xlink:type="simple" id="oo_152785.jpg"/></fig><table-wrap id="T5" position="float" orientation="portrait"><label>Table 5.</label><caption><p>Comparison of measurements (mm) of <italic><tp:taxon-name><tp:taxon-name-part taxon-name-part-type="genus" reg="Kurixalus">K.</tp:taxon-name-part> <tp:taxon-name-part taxon-name-part-type="species" reg="lenquanensis">lenquanensis</tp:taxon-name-part></tp:taxon-name></italic> sp. n., <italic><tp:taxon-name><tp:taxon-name-part taxon-name-part-type="genus" reg="Kurixalus">K.</tp:taxon-name-part> <tp:taxon-name-part taxon-name-part-type="species" reg="idiootocus">idiootocus</tp:taxon-name-part></tp:taxon-name></italic>, <italic><tp:taxon-name><tp:taxon-name-part taxon-name-part-type="genus" reg="Kurixalus">K.</tp:taxon-name-part> <tp:taxon-name-part taxon-name-part-type="species" reg="odontotarsus">odontotarsus</tp:taxon-name-part></tp:taxon-name></italic>, and <italic><tp:taxon-name><tp:taxon-name-part taxon-name-part-type="genus" reg="Kurixalus">K.</tp:taxon-name-part> <tp:taxon-name-part taxon-name-part-type="species" reg="bisacculus">bisacculus</tp:taxon-name-part></tp:taxon-name></italic>. Abbreviations defined in text.</p></caption><table id="TID0E6YAI" rules="all"><tbody><tr><th rowspan="1" colspan="1">Measurement</th><th rowspan="1" colspan="1">
                    <italic><tp:taxon-name><tp:taxon-name-part taxon-name-part-type="genus" reg="Kurixalus">K.</tp:taxon-name-part> <tp:taxon-name-part taxon-name-part-type="species" reg="lenquanensis">lenquanensis</tp:taxon-name-part></tp:taxon-name></italic> (n = 14)</th><th rowspan="1" colspan="1">
                    <italic><tp:taxon-name><tp:taxon-name-part taxon-name-part-type="genus" reg="Kurixalus">K.</tp:taxon-name-part> <tp:taxon-name-part taxon-name-part-type="species" reg="idiootocus">idiootocus</tp:taxon-name-part></tp:taxon-name></italic> (n = 5)</th><th rowspan="1" colspan="1">
                    <italic><tp:taxon-name><tp:taxon-name-part taxon-name-part-type="genus" reg="Kurixalus">K.</tp:taxon-name-part> <tp:taxon-name-part taxon-name-part-type="species" reg="odontotarsus">odontotarsus</tp:taxon-name-part></tp:taxon-name></italic> (n = 8)</th><th rowspan="1" colspan="1">
                    <italic><tp:taxon-name><tp:taxon-name-part taxon-name-part-type="genus" reg="Kurixalus">K.</tp:taxon-name-part> <tp:taxon-name-part taxon-name-part-type="species" reg="bisacculus">bisacculus</tp:taxon-name-part></tp:taxon-name></italic> (n = 13)</th></tr><tr><td rowspan="1" colspan="1">
                    <abbrev xmlns:xlink="http://www.w3.org/1999/xlink" xlink:title="snout-vent length" id="ABBRID0EXYBI" xlink:type="simple">SVL</abbrev>
                  </td><td rowspan="1" colspan="1">27.0 ± 0.84 (25.0–28.9)</td><td rowspan="1" colspan="1">27.5 ± 1.26 (26.1–29)</td><td rowspan="1" colspan="1">33.3 ± 0.91 (32.1–34.3)</td><td rowspan="1" colspan="1">33.2 ± 0.96 (31.3–34.4)</td></tr><tr><td rowspan="1" colspan="1">
                    <abbrev xmlns:xlink="http://www.w3.org/1999/xlink" xlink:title="head length" id="ABBRID0EMZBI" xlink:type="simple">HL</abbrev>
                  </td><td rowspan="1" colspan="1">8.5 ± 0.29 (8.1–8.9)</td><td rowspan="1" colspan="1">9.1 ± 0.32 (8.7–9.5)</td><td rowspan="1" colspan="1">10.9 ± 0.24 (10.6–11.3)</td><td rowspan="1" colspan="1">10.4 ± 0.29 (10.1–10.9)</td></tr><tr><td rowspan="1" colspan="1">
                    <abbrev xmlns:xlink="http://www.w3.org/1999/xlink" xlink:title="head width" id="ABBRID0EB1BI" xlink:type="simple">HW</abbrev>
                  </td><td rowspan="1" colspan="1">9.5 ± 0.3 (9.1–10.0)</td><td rowspan="1" colspan="1">9.8 ± 0.37 (9.4–10.3)</td><td rowspan="1" colspan="1">11.5 ± 0.46 (11.1–12.3)</td><td rowspan="1" colspan="1">11.6 ± 0.61 (10.8–12.8)</td></tr><tr><td rowspan="1" colspan="1">
                    <abbrev xmlns:xlink="http://www.w3.org/1999/xlink" xlink:title="snout length" id="ABBRID0EW1BI" xlink:type="simple">SL</abbrev>
                  </td><td rowspan="1" colspan="1">3.7 ± 0.16 (3.4–4.0)</td><td rowspan="1" colspan="1">4.3 ± 0.21 (4.1–4.6)</td><td rowspan="1" colspan="1">4.8 ± 0.27 (4.5–5.3)</td><td rowspan="1" colspan="1">4.9 ± 0.41 (4.1–5.7)</td></tr><tr><td rowspan="1" colspan="1">IND</td><td rowspan="1" colspan="1">2.7 ± 0.16 (2.4–3.0)</td><td rowspan="1" colspan="1">2.6 ± 0.08 (2.5–2.7)</td><td rowspan="1" colspan="1">3.1 ± 0.21 (2.8–3.4)</td><td rowspan="1" colspan="1">3.0 ± 0.20 (2.5–3.2)</td></tr><tr><td rowspan="1" colspan="1">
                    <abbrev xmlns:xlink="http://www.w3.org/1999/xlink" xlink:title="interorbital distance" id="ABBRID0E22BI" xlink:type="simple">IOD</abbrev>
                  </td><td rowspan="1" colspan="1">2.9 ± 0.13 (2.7–3.1)</td><td rowspan="1" colspan="1">2.9 ± 0.21 (2.8–3.3)</td><td rowspan="1" colspan="1">3.5 ± 0.17 (3.2–3.6)</td><td rowspan="1" colspan="1">3.4 ± 0.21 (3.1–3.6)</td></tr><tr><td rowspan="1" colspan="1">
                    <abbrev xmlns:xlink="http://www.w3.org/1999/xlink" xlink:title="upper eyelid width" id="ABBRID0EQ3BI" xlink:type="simple">UEW</abbrev>
                  </td><td rowspan="1" colspan="1">2.4 ± 0.19 (2.0–2.6)</td><td rowspan="1" colspan="1">2.8 ± 0.23 (2.5–3.0)</td><td rowspan="1" colspan="1">2.9 ± 0.12 (2.8–3.1)</td><td rowspan="1" colspan="1">3.0 ± 0.36 (2.6–3.7)</td></tr><tr><td rowspan="1" colspan="1">
                    <abbrev xmlns:xlink="http://www.w3.org/1999/xlink" xlink:title="eye diameter" id="ABBRID0EF4BI" xlink:type="simple">ED</abbrev>
                  </td><td rowspan="1" colspan="1">4.1 ± 0.17 (3.9–4.3)</td><td rowspan="1" colspan="1">4.4 ± 0.19 (4.1–4.6)</td><td rowspan="1" colspan="1">5.1 ± 0.18 (4.8–5.3)</td><td rowspan="1" colspan="1">4.8 ± 0.25 (4.4–5.3)</td></tr><tr><td rowspan="1" colspan="1">
                    <abbrev xmlns:xlink="http://www.w3.org/1999/xlink" xlink:title="tympanum diameter" id="ABBRID0E14BI" xlink:type="simple">TD</abbrev>
                  </td><td rowspan="1" colspan="1">1.6 ± 0.13 (1.4–1.8)</td><td rowspan="1" colspan="1">1.7 ± 0.13 (1.6–1.9)</td><td rowspan="1" colspan="1">2.3 ± 0.14 (2.1–2.5)</td><td rowspan="1" colspan="1">2.2 ± 0.18 (2.0–2.6)</td></tr><tr><td rowspan="1" colspan="1">
                    <abbrev xmlns:xlink="http://www.w3.org/1999/xlink" xlink:title="distance from nostril to eye" id="ABBRID0EP5BI" xlink:type="simple">DNE</abbrev>
                  </td><td rowspan="1" colspan="1">1.8 ± 0.17 (1.6–2.0)</td><td rowspan="1" colspan="1">1.9 ± 0.11 (1.8–2.1)</td><td rowspan="1" colspan="1">2.6 ± 0.21 (2.3–2.9)</td><td rowspan="1" colspan="1">2.5 ± 0.17 (2.2–2.7)</td></tr><tr><td rowspan="1" colspan="1">
                    <abbrev xmlns:xlink="http://www.w3.org/1999/xlink" xlink:title="forelimb length" id="ABBRID0EE6BI" xlink:type="simple">FLL</abbrev>
                  </td><td rowspan="1" colspan="1">13.2 ± 0.36 (12.4–13.8)</td><td rowspan="1" colspan="1">12.7 ± 0.43 (12.1–13.3)</td><td rowspan="1" colspan="1">16.1 ± 0.57 (14.8–16.5)</td><td rowspan="1" colspan="1">15.9 ± 0.37 (15.5–16.8)</td></tr><tr><td rowspan="1" colspan="1">
                    <abbrev xmlns:xlink="http://www.w3.org/1999/xlink" xlink:title="tibia length" id="ABBRID0EZ6BI" xlink:type="simple">TL</abbrev>
                  </td><td rowspan="1" colspan="1">12.4 ± 0.41 (11.6–13.0)</td><td rowspan="1" colspan="1">12.4 ± 0.47 (11.9–13.1)</td><td rowspan="1" colspan="1">15.5 ± 0.64 (14.3–16.1)</td><td rowspan="1" colspan="1">15.8 ± 0.6 (14.9–16.9)</td></tr><tr><td rowspan="1" colspan="1">
                    <abbrev xmlns:xlink="http://www.w3.org/1999/xlink" xlink:title="foot length" id="ABBRID0EOACI" xlink:type="simple">FL</abbrev>
                  </td><td rowspan="1" colspan="1">12.0 ± 0.41 (11.2–12.7)</td><td rowspan="1" colspan="1">10.5 ± 0.36 (9.9–10.9)</td><td rowspan="1" colspan="1">13.9 ± 0.97 (12.4–15.2)</td><td rowspan="1" colspan="1">13.9 ± 0.76 (13.1–15.9)</td></tr><tr><td rowspan="1" colspan="1">
                    <abbrev xmlns:xlink="http://www.w3.org/1999/xlink" xlink:title="thigh length" id="ABBRID0EDBCI" xlink:type="simple">THL</abbrev>
                  </td><td rowspan="1" colspan="1">11.9 ± 0.46 (10.8–12.5)</td><td rowspan="1" colspan="1">11.9 ± 0.56 (11.4–12.8)</td><td rowspan="1" colspan="1">15.4 ± 0.75 (14.2–16.2)</td><td rowspan="1" colspan="1">15.4 ± 0.93 (13.9–17)</td></tr></tbody></table></table-wrap><p>
            <italic><tp:taxon-name><tp:taxon-name-part taxon-name-part-type="genus" reg="Kurixalus">Kurixalus</tp:taxon-name-part> <tp:taxon-name-part taxon-name-part-type="species" reg="lenquanensis">lenquanensis</tp:taxon-name-part></tp:taxon-name></italic> sp. n. is distinguished from <italic><tp:taxon-name><tp:taxon-name-part taxon-name-part-type="genus" reg="Kurixalus">K.</tp:taxon-name-part> <tp:taxon-name-part taxon-name-part-type="species" reg="berylliniris">berylliniris</tp:taxon-name-part></tp:taxon-name></italic> by gold brown iris, obtusely pointed snout with no prominence on tip, smaller body size, tubercles on upper eyelid, slight nuptial pad, and coarsely granular abdomen (versus emerald to light green iris, pointed snout with a small prominence on tip, larger body size [mean <abbrev xmlns:xlink="http://www.w3.org/1999/xlink" xlink:title="snout-vent length" id="ABBRID0ELCCI" xlink:type="simple">SVL</abbrev> in males = 35 mm], lack of palpebral tubercles, greatly expanded nuptial pad, and smooth abdomen; <xref ref-type="bibr" rid="B29">Wu et al. 2016</xref>; Fig. <xref ref-type="fig" rid="F10">10</xref>).</p><p>In addition, the new species can be distinguished from <italic><tp:taxon-name><tp:taxon-name-part taxon-name-part-type="genus" reg="Kurixalus">K.</tp:taxon-name-part> <tp:taxon-name-part taxon-name-part-type="species" reg="wangi">wangi</tp:taxon-name-part></tp:taxon-name></italic> by a lack of prominence on snout tip, smaller body size, presence of tubercles on dorsum, coarse skin on flanks, and slight nuptial pad (versus pointed snout with small prominence on tip, larger body size [mean <abbrev xmlns:xlink="http://www.w3.org/1999/xlink" xlink:title="snout-vent length" id="ABBRID0EEDCI" xlink:type="simple">SVL</abbrev> in males = 30 mm], absence of tubercles on dorsum, smooth skin on flanks, and greatly expanded nuptial pad; <xref ref-type="bibr" rid="B29">Wu et al. 2016</xref>; Fig. <xref ref-type="fig" rid="F10">10</xref>) and from <italic><tp:taxon-name><tp:taxon-name-part taxon-name-part-type="genus" reg="Kurixalus">K.</tp:taxon-name-part> <tp:taxon-name-part taxon-name-part-type="species" reg="eiffingeri">eiffingeri</tp:taxon-name-part></tp:taxon-name></italic> by smaller body size, slight nuptial pad, oblique loreal region, and curved canthus rostralis (versus larger body size [mean <abbrev xmlns:xlink="http://www.w3.org/1999/xlink" xlink:title="snout-vent length" id="ABBRID0E2DCI" xlink:type="simple">SVL</abbrev> of 31.1 mm in males], greatly expanded nuptial pad, vertical loreal region, and straight canthus rostralis; <xref ref-type="bibr" rid="B29">Wu et al. 2016</xref>) .</p><p>
            <italic><tp:taxon-name><tp:taxon-name-part taxon-name-part-type="genus" reg="Kurixalus">Kurixalus</tp:taxon-name-part> <tp:taxon-name-part taxon-name-part-type="species" reg="lenquanensis">lenquanensis</tp:taxon-name-part></tp:taxon-name></italic> sp. n. further differs from <italic><tp:taxon-name><tp:taxon-name-part taxon-name-part-type="genus" reg="Kurixalus">Kurixalus</tp:taxon-name-part> <tp:taxon-name-part taxon-name-part-type="species" reg="appendiculatus">appendiculatus</tp:taxon-name-part></tp:taxon-name></italic> (Günther, 1858) by smaller body size, absence of dermal prominence on snout tip, and tympanum less than half of eye diameter (versus larger body size [male <abbrev xmlns:xlink="http://www.w3.org/1999/xlink" xlink:title="snout-vent length" id="ABBRID0E2ECI" xlink:type="simple">SVL</abbrev> = 30–37 mm], presence of prominence on snout tip, and tympanum half eye diameter; <xref ref-type="bibr" rid="B11">Günther 1858</xref>, <xref ref-type="bibr" rid="B13">Inger et al. 1999</xref>); from <italic><tp:taxon-name><tp:taxon-name-part taxon-name-part-type="genus" reg="Kurixalus">K.</tp:taxon-name-part> <tp:taxon-name-part taxon-name-part-type="species" reg="baliogaster">baliogaster</tp:taxon-name-part></tp:taxon-name></italic> by smaller body size (<abbrev xmlns:xlink="http://www.w3.org/1999/xlink" xlink:title="snout-vent length" id="ABBRID0ESFCI" xlink:type="simple">SVL</abbrev> in males = 25.0–27.4 mm), absence of prominence on obtusely pointed snout tip, absence of large dark spots on ventral surface, tuberculated dorsal and lateral skin, presence of tubercles on eyelids, granular throat, and presence of dermal fringes on limbs (versus larger body size [male <abbrev xmlns:xlink="http://www.w3.org/1999/xlink" xlink:title="snout-vent length" id="ABBRID0EWFCI" xlink:type="simple">SVL</abbrev> = 33.0–33.3 mm], pointed snout with prominence on tip, large dark spots on ventral surface, smooth dorsal and lateral skin, absence of tubercles on eyelids, smooth throat, and absence of dermal fringes on limbs; <xref ref-type="bibr" rid="B13">Inger et al. 1999</xref>); and from <italic><tp:taxon-name><tp:taxon-name-part taxon-name-part-type="genus" reg="Kurixalus">Kurixalus</tp:taxon-name-part> <tp:taxon-name-part taxon-name-part-type="species" reg="banaensis">banaensis</tp:taxon-name-part></tp:taxon-name></italic> (Bourret, 1939) by smaller <!--PageBreak-->body size, obtusely pointed snout being shorter than eye, presence of vomerine teeth, and tuberculate flanks (versus larger body size [mean <abbrev xmlns:xlink="http://www.w3.org/1999/xlink" xlink:title="snout-vent length" id="ABBRID0ELGCI" xlink:type="simple">SVL</abbrev> in males = 29.7 mm], markedly pointed snout being longer than eye, absence of vomerine teeth, and smooth flanks in <italic><tp:taxon-name><tp:taxon-name-part taxon-name-part-type="genus" reg="Kurixalus">K.</tp:taxon-name-part> <tp:taxon-name-part taxon-name-part-type="species" reg="banaensis">banaensis</tp:taxon-name-part></tp:taxon-name></italic>; <xref ref-type="bibr" rid="B20">Nguyen et al. 2014a</xref>, <xref ref-type="bibr" rid="B21">Nguyen et al. 2014b</xref>, <xref ref-type="bibr" rid="B3">Bossuyt and Dubois 2001</xref>).</p><p>The new species differs from <italic><tp:taxon-name><tp:taxon-name-part taxon-name-part-type="genus" reg="Kurixalus">Kurixalus</tp:taxon-name-part> <tp:taxon-name-part taxon-name-part-type="species" reg="viridescens">viridescens</tp:taxon-name-part></tp:taxon-name></italic> Nguyen, Matsui, &amp; Duc, 2014 by tuberculate dorsum, brown dorsal color, dark bands on dorsum and limbs, brownish clouded pattern on chin, and presence of vomerine teeth (versus nearly smooth dorsum, uniformly greenish dorsal color, no dark markings on dorsum and limbs, pinkish cream without marking on chin, and absence of vomerine teeth in <italic><tp:taxon-name><tp:taxon-name-part taxon-name-part-type="genus" reg="Kurixalus">K.</tp:taxon-name-part> <tp:taxon-name-part taxon-name-part-type="species" reg="viridescens">viridescens</tp:taxon-name-part></tp:taxon-name></italic>; <xref ref-type="bibr" rid="B21">Nguyen et al. 2014b</xref>); from <italic><tp:taxon-name><tp:taxon-name-part taxon-name-part-type="genus" reg="Kurixalus">Kurixalus</tp:taxon-name-part> <tp:taxon-name-part taxon-name-part-type="species" reg="ananjevae">ananjevae</tp:taxon-name-part></tp:taxon-name></italic> (Matsui &amp; Orlov, 2004) by smaller body size, presence of vomerine teeth, presence of dermal fringes on limbs, and finely granular throat surface (versus larger body size [32 mm in one male], absence of vomerine teeth, absence of dermal fringes on limbs, and smooth throat surface; <xref ref-type="bibr" rid="B18">Matsui and Orlov 2004</xref>); and from <italic><tp:taxon-name><tp:taxon-name-part taxon-name-part-type="genus" reg="Kurixalus">Kurixalus</tp:taxon-name-part> <tp:taxon-name-part taxon-name-part-type="species" reg="motokawai">motokawai</tp:taxon-name-part></tp:taxon-name></italic> Nguyen, Matsui, &amp; Eto, 2014 by obtusely pointed snout tip, presence of vomerine teeth, and clouded chin with brown (versus pointed snout tip, absence of vomerine teeth, and small dark brown spots scattered on chin; <xref ref-type="bibr" rid="B20">Nguyen et al. 2014a</xref>)</p><p>Currently, two species of <italic><tp:taxon-name><tp:taxon-name-part taxon-name-part-type="genus" reg="Kurixalus">Kurixalus</tp:taxon-name-part></tp:taxon-name></italic> (<italic><tp:taxon-name><tp:taxon-name-part taxon-name-part-type="genus" reg="Kurixalus">K.</tp:taxon-name-part> <tp:taxon-name-part taxon-name-part-type="species" reg="bisacculus">bisacculus</tp:taxon-name-part></tp:taxon-name></italic> and <italic><tp:taxon-name><tp:taxon-name-part taxon-name-part-type="genus" reg="Kurixalus">K.</tp:taxon-name-part> <tp:taxon-name-part taxon-name-part-type="species" reg="odontotarsus">odontotarsus</tp:taxon-name-part></tp:taxon-name></italic>) are recognized in Yunnan, China (<xref ref-type="bibr" rid="B31">Yu et al. 2010</xref>). The new species can be distinguished from <italic><tp:taxon-name><tp:taxon-name-part taxon-name-part-type="genus" reg="Kurixalus">K.</tp:taxon-name-part> <tp:taxon-name-part taxon-name-part-type="species" reg="bisacculus">bisacculus</tp:taxon-name-part></tp:taxon-name></italic> and <italic><tp:taxon-name><tp:taxon-name-part taxon-name-part-type="genus" reg="Kurixalus">K.</tp:taxon-name-part> <tp:taxon-name-part taxon-name-part-type="species" reg="odontotarsus">odontotarsus</tp:taxon-name-part></tp:taxon-name></italic> by smaller body size, absence of large black spots on belly, and obtusely pointed snout with no prominence on tip (versus larger body size [mean <abbrev xmlns:xlink="http://www.w3.org/1999/xlink" xlink:title="snout-vent length" id="ABBRID0EZKCI" xlink:type="simple">SVL</abbrev> in males at more than 33 mm], presence of large black spots on belly, and markedly pointed snout with a prominence on tip extending beyond lower jaw in <italic><tp:taxon-name><tp:taxon-name-part taxon-name-part-type="genus" reg="Kurixalus">K.</tp:taxon-name-part> <tp:taxon-name-part taxon-name-part-type="species" reg="bisacculus">bisacculus</tp:taxon-name-part></tp:taxon-name></italic> and <italic><tp:taxon-name><tp:taxon-name-part taxon-name-part-type="genus" reg="Kurixalus">K.</tp:taxon-name-part> <tp:taxon-name-part taxon-name-part-type="species" reg="odontotarsus">odontotarsus</tp:taxon-name-part></tp:taxon-name></italic>; Table <xref ref-type="table" rid="T5">5</xref>; Fig. <xref ref-type="fig" rid="F9">9</xref>). Moreover, the <abbrev xmlns:xlink="http://www.w3.org/1999/xlink" xlink:title="principal component analysis" id="ABBRID0E2LCI" xlink:type="simple">PCA</abbrev> analysis revealed that the new species further differs from <italic><tp:taxon-name><tp:taxon-name-part taxon-name-part-type="genus" reg="Kurixalus">K.</tp:taxon-name-part> <tp:taxon-name-part taxon-name-part-type="species" reg="odontotarsus">odontotarsus</tp:taxon-name-part></tp:taxon-name></italic> and <italic><tp:taxon-name><tp:taxon-name-part taxon-name-part-type="genus" reg="Kurixalus">K.</tp:taxon-name-part> <tp:taxon-name-part taxon-name-part-type="species" reg="bisacculus">bisacculus</tp:taxon-name-part></tp:taxon-name></italic> by smaller ratio of <abbrev xmlns:xlink="http://www.w3.org/1999/xlink" xlink:title="snout length" id="ABBRID0EVMCI" xlink:type="simple">SL</abbrev>/<abbrev xmlns:xlink="http://www.w3.org/1999/xlink" xlink:title="snout-vent length" id="ABBRID0EZMCI" xlink:type="simple">SVL</abbrev>, smaller ratio of <abbrev xmlns:xlink="http://www.w3.org/1999/xlink" xlink:title="distance from nostril to eye" id="ABBRID0E4MCI" xlink:type="simple">DNE</abbrev>/<abbrev xmlns:xlink="http://www.w3.org/1999/xlink" xlink:title="snout-vent length" id="ABBRID0EBNCI" xlink:type="simple">SVL</abbrev>, and bigger ratio of <abbrev xmlns:xlink="http://www.w3.org/1999/xlink" xlink:title="foot length" id="ABBRID0EFNCI" xlink:type="simple">FL</abbrev>/<abbrev xmlns:xlink="http://www.w3.org/1999/xlink" xlink:title="snout-vent length" id="ABBRID0EJNCI" xlink:type="simple">SVL</abbrev> (Table <xref ref-type="table" rid="T3">3</xref> and Fig. <xref ref-type="fig" rid="F3">3</xref>).</p><p>Additionally, the new species differs from <italic><tp:taxon-name><tp:taxon-name-part taxon-name-part-type="genus" reg="Kurixalus">K.</tp:taxon-name-part> <tp:taxon-name-part taxon-name-part-type="species" reg="verrucosus">verrucosus</tp:taxon-name-part></tp:taxon-name></italic> found in Myanmar by smaller body size, snout shorter than diameter of eye, interorbital distance wider than upper eyelid, tympanum less than half of eye diameter, moderate toe webbing, granular throat and chest, <!--PageBreak-->and absence of large brown spots on belly and throat (versus larger body size [mean <abbrev xmlns:xlink="http://www.w3.org/1999/xlink" xlink:title="snout-vent length" id="ABBRID0EEOCI" xlink:type="simple">SVL</abbrev> in males = 29.9 mm], snout as long as diameter of eye, interorbital space as broad as upper eyelid, tympanum half eye diameter, nearly entirely developed toe webbing, smooth throat and chest, and presence of large brown spots on belly and throat; <xref ref-type="bibr" rid="B4">Boulenger 1893</xref>); and from <italic><tp:taxon-name><tp:taxon-name-part taxon-name-part-type="genus" reg="Kurixalus">Kurixalus</tp:taxon-name-part> <tp:taxon-name-part taxon-name-part-type="species" reg="naso">naso</tp:taxon-name-part></tp:taxon-name></italic> (Annandale, 1912) by smaller body size, obtusely pointed snout with no dermal prominence on tip, moderately developed toe webbing, and absence of large dark spots on chest and belly (versus larger body size [male <abbrev xmlns:xlink="http://www.w3.org/1999/xlink" xlink:title="snout-vent length" id="ABBRID0EXOCI" xlink:type="simple">SVL</abbrev> at more than 30 mm], pointed snout with a dermal prominence on tip, almost completely developed toe webbing, and presence of large dark spots on chest and belly in <italic><tp:taxon-name><tp:taxon-name-part taxon-name-part-type="genus" reg="Kurixalus">K.</tp:taxon-name-part> <tp:taxon-name-part taxon-name-part-type="species" reg="naso">naso</tp:taxon-name-part></tp:taxon-name></italic>; <xref ref-type="bibr" rid="B1">Annandale 1912</xref>, <xref ref-type="bibr" rid="B17">Mathew and Sen 2008</xref>).</p><!--PageBreak--><!--PageBreak--></tp:treatment-sec><tp:treatment-sec><!--Section generated to contain objects referenced in tp:taxon-treatment.--><fig id="F1" position="float" orientation="portrait"><label>Figure 1.</label><caption><p>Known distribution of <italic><tp:taxon-name><tp:taxon-name-part taxon-name-part-type="genus" reg="Kurixalus">Kurixalus</tp:taxon-name-part> <tp:taxon-name-part taxon-name-part-type="species" reg="lenquanensis">lenquanensis</tp:taxon-name-part></tp:taxon-name></italic> sp. n. Filled star indicates the type locality and filled circle indicates Yangjiatian Village.</p></caption><graphic xmlns:xlink="http://www.w3.org/1999/xlink" xlink:href="zookeys-694-071-g001.jpg" position="float" orientation="portrait" xlink:type="simple" id="oo_152776.jpg"/></fig><table-wrap id="T3" position="float" orientation="portrait"><label>Table 3.</label><caption><p>Factor loadings of the first two principal components of 13 size-adjusted morphometric characteristics of males of <italic><tp:taxon-name><tp:taxon-name-part taxon-name-part-type="genus" reg="Kurixalus">K.</tp:taxon-name-part> <tp:taxon-name-part taxon-name-part-type="species" reg="lenquanensis">lenquanensis</tp:taxon-name-part></tp:taxon-name></italic> sp. n., <italic><tp:taxon-name><tp:taxon-name-part taxon-name-part-type="genus" reg="Kurixalus">K.</tp:taxon-name-part> <tp:taxon-name-part taxon-name-part-type="species" reg="idiootocus">idiootocus</tp:taxon-name-part></tp:taxon-name></italic>, <italic><tp:taxon-name><tp:taxon-name-part taxon-name-part-type="genus" reg="Kurixalus">K.</tp:taxon-name-part> <tp:taxon-name-part taxon-name-part-type="species" reg="odontotarsus">odontotarsus</tp:taxon-name-part></tp:taxon-name></italic>, and <italic><tp:taxon-name><tp:taxon-name-part taxon-name-part-type="genus" reg="Kurixalus">K.</tp:taxon-name-part> <tp:taxon-name-part taxon-name-part-type="species" reg="bisacculus">bisacculus</tp:taxon-name-part></tp:taxon-name></italic>. Absolute values of loading greater than 0.60 in boldface. Abbreviations defined in text.</p></caption><table id="TID0EGFBG" rules="all"><tbody><tr><th rowspan="1" colspan="1">Character</th><th rowspan="1" colspan="1">PC 1</th><th rowspan="1" colspan="1">PC 2</th></tr><tr><td rowspan="1" colspan="1">Eigenvalue</td><td rowspan="1" colspan="1">2.961</td><td rowspan="1" colspan="1">2.725</td></tr><tr><td rowspan="1" colspan="1">% variation</td><td rowspan="1" colspan="1">22.774</td><td rowspan="1" colspan="1">20.963</td></tr><tr><td rowspan="1" colspan="1">
                <abbrev xmlns:xlink="http://www.w3.org/1999/xlink" xlink:title="head length" id="ABBRID0EJBAI" xlink:type="simple">HL</abbrev>
              </td><td rowspan="1" colspan="1">0.376</td><td rowspan="1" colspan="1">0.553</td></tr><tr><td rowspan="1" colspan="1">
                <abbrev xmlns:xlink="http://www.w3.org/1999/xlink" xlink:title="head width" id="ABBRID0EYBAI" xlink:type="simple">HW</abbrev>
              </td><td rowspan="1" colspan="1">
                <bold>0.715</bold>
              </td><td rowspan="1" colspan="1">0.189</td></tr><tr><td rowspan="1" colspan="1">
                <abbrev xmlns:xlink="http://www.w3.org/1999/xlink" xlink:title="snout length" id="ABBRID0EKCAI" xlink:type="simple">SL</abbrev>
              </td><td rowspan="1" colspan="1">0.369</td><td rowspan="1" colspan="1">
                <bold>0.701</bold>
              </td></tr><tr><td rowspan="1" colspan="1">IND</td><td rowspan="1" colspan="1">
                <bold>0.776</bold>
              </td><td rowspan="1" colspan="1">-0.208</td></tr><tr><td rowspan="1" colspan="1">
                <abbrev xmlns:xlink="http://www.w3.org/1999/xlink" xlink:title="interorbital distance" id="ABBRID0EJDAI" xlink:type="simple">IOD</abbrev>
              </td><td rowspan="1" colspan="1">0.481</td><td rowspan="1" colspan="1">-0.443</td></tr><tr><td rowspan="1" colspan="1">
                <abbrev xmlns:xlink="http://www.w3.org/1999/xlink" xlink:title="upper eyelid width" id="ABBRID0EYDAI" xlink:type="simple">UEW</abbrev>
              </td><td rowspan="1" colspan="1">0.533</td><td rowspan="1" colspan="1">0.416</td></tr><tr><td rowspan="1" colspan="1">
                <abbrev xmlns:xlink="http://www.w3.org/1999/xlink" xlink:title="eye diameter" id="ABBRID0EHEAI" xlink:type="simple">ED</abbrev>
              </td><td rowspan="1" colspan="1">
                <bold>0.756</bold>
              </td><td rowspan="1" colspan="1">0.178</td></tr><tr><td rowspan="1" colspan="1">
                <abbrev xmlns:xlink="http://www.w3.org/1999/xlink" xlink:title="tympanum diameter" id="ABBRID0EZEAI" xlink:type="simple">TD</abbrev>
              </td><td rowspan="1" colspan="1">-0.19</td><td rowspan="1" colspan="1">0.529</td></tr><tr><td rowspan="1" colspan="1">
                <abbrev xmlns:xlink="http://www.w3.org/1999/xlink" xlink:title="forelimb length" id="ABBRID0EIFAI" xlink:type="simple">FLL</abbrev>
              </td><td rowspan="1" colspan="1">0.437</td><td rowspan="1" colspan="1">-0.494</td></tr><tr><td rowspan="1" colspan="1">
                <abbrev xmlns:xlink="http://www.w3.org/1999/xlink" xlink:title="tibia length" id="ABBRID0EXFAI" xlink:type="simple">TL</abbrev>
              </td><td rowspan="1" colspan="1">0.362</td><td rowspan="1" colspan="1">0.061</td></tr><tr><td rowspan="1" colspan="1">
                <abbrev xmlns:xlink="http://www.w3.org/1999/xlink" xlink:title="foot length" id="ABBRID0EGGAI" xlink:type="simple">FL</abbrev>
              </td><td rowspan="1" colspan="1">0.343</td><td rowspan="1" colspan="1">-<bold>0.688</bold></td></tr><tr><td rowspan="1" colspan="1">
                <abbrev xmlns:xlink="http://www.w3.org/1999/xlink" xlink:title="distance from nostril to eye" id="ABBRID0EXGAI" xlink:type="simple">DNE</abbrev>
              </td><td rowspan="1" colspan="1">-0.068</td><td rowspan="1" colspan="1">
                <bold>0.626</bold>
              </td></tr><tr><td rowspan="1" colspan="1">
                <abbrev xmlns:xlink="http://www.w3.org/1999/xlink" xlink:title="thigh length" id="ABBRID0EJHAI" xlink:type="simple">THL</abbrev>
              </td><td rowspan="1" colspan="1">0.048</td><td rowspan="1" colspan="1">-0.232</td></tr></tbody></table></table-wrap><fig id="F3" position="float" orientation="portrait"><label>Figure 3.</label><caption><p>Scatterplot of principal components 1 and 2 of size-adjusted morphometric data for males of <italic><tp:taxon-name><tp:taxon-name-part taxon-name-part-type="genus" reg="Kurixalus">K.</tp:taxon-name-part> <tp:taxon-name-part taxon-name-part-type="species" reg="lenquanensis">lenquanensis</tp:taxon-name-part></tp:taxon-name></italic> sp. n., <italic><tp:taxon-name><tp:taxon-name-part taxon-name-part-type="genus" reg="Kurixalus">K.</tp:taxon-name-part> <tp:taxon-name-part taxon-name-part-type="species" reg="idiootocus">idiootocus</tp:taxon-name-part></tp:taxon-name></italic>, <italic><tp:taxon-name><tp:taxon-name-part taxon-name-part-type="genus" reg="Kurixalus">K.</tp:taxon-name-part> <tp:taxon-name-part taxon-name-part-type="species" reg="bisacculus">bisacculus</tp:taxon-name-part></tp:taxon-name></italic>, and <italic><tp:taxon-name><tp:taxon-name-part taxon-name-part-type="genus" reg="Kurixalus">K.</tp:taxon-name-part> <tp:taxon-name-part taxon-name-part-type="species" reg="odontotarsus">odontotarsus</tp:taxon-name-part></tp:taxon-name></italic>.</p></caption><graphic xmlns:xlink="http://www.w3.org/1999/xlink" xlink:href="zookeys-694-071-g003.jpg" position="float" orientation="portrait" xlink:type="simple" id="oo_152778.jpg"/></fig></tp:treatment-sec><ref-list><ref id="B19"><mixed-citation xmlns:xlink="http://www.w3.org/1999/xlink" xlink:type="simple">
          <person-group><name name-style="western"><surname>Myers</surname><given-names>CW</given-names></name><name name-style="western"><surname>Duellman</surname><given-names>WE</given-names></name></person-group> (<year>1982</year>) <article-title>A new species of <italic><tp:taxon-name><tp:taxon-name-part taxon-name-part-type="genus">Hyla</tp:taxon-name-part></tp:taxon-name></italic> from Cerro Colorado, and other tree frog records and geographical notes from western Panama.</article-title> <source>American Museum Novitates</source> <volume>2752</volume>: <fpage>1</fpage>–<lpage>32</lpage>.</mixed-citation></ref><ref id="B16"><mixed-citation xmlns:xlink="http://www.w3.org/1999/xlink" xlink:type="simple">
          <person-group><name name-style="western"><surname>Kuramoto</surname><given-names>M</given-names></name><name name-style="western"><surname>Wang</surname><given-names>C</given-names></name></person-group> (<year>1987</year>) <article-title>A new rhacophorid treefrog from Taiwan, with comparisons to <italic><tp:taxon-name><tp:taxon-name-part taxon-name-part-type="genus">Chirixalus</tp:taxon-name-part> <tp:taxon-name-part taxon-name-part-type="species">eiffingeri</tp:taxon-name-part></tp:taxon-name></italic> (<tp:taxon-name><tp:taxon-name-part taxon-name-part-type="order">Anura</tp:taxon-name-part></tp:taxon-name>, <tp:taxon-name><tp:taxon-name-part taxon-name-part-type="family">Rhacophoridae</tp:taxon-name-part></tp:taxon-name>).</article-title> <source>Copeia</source> <volume>1987</volume>: <fpage>931</fpage>–<lpage>942</lpage>. <ext-link xlink:type="simple" ext-link-type="doi" xlink:href="10.2307/1445556">https://doi.org/10.2307/1445556</ext-link></mixed-citation></ref><ref id="B29"><mixed-citation xmlns:xlink="http://www.w3.org/1999/xlink" xlink:type="simple">
          <person-group><name name-style="western"><surname>Wu</surname><given-names>S</given-names></name><name name-style="western"><surname>Huang</surname><given-names>C</given-names></name><name name-style="western"><surname>Tsai</surname><given-names>C</given-names></name><name name-style="western"><surname>Lin</surname><given-names>T</given-names></name><name name-style="western"><surname>Jhang</surname><given-names>J</given-names></name><name name-style="western"><surname>Wu</surname><given-names>S</given-names></name></person-group> (<year>2016</year>) <article-title>Systematic revision of the Taiwanese genus <italic><tp:taxon-name><tp:taxon-name-part taxon-name-part-type="genus">Kurixalus</tp:taxon-name-part></tp:taxon-name></italic> members with a description of two new endemic species (<tp:taxon-name><tp:taxon-name-part taxon-name-part-type="order">Anura</tp:taxon-name-part></tp:taxon-name>, <tp:taxon-name><tp:taxon-name-part taxon-name-part-type="family">Rhacophoridae</tp:taxon-name-part></tp:taxon-name>).</article-title> <source>ZooKeys</source> <volume>557</volume>: <fpage>121</fpage>–<lpage>153</lpage>. <ext-link xlink:type="simple" ext-link-type="doi" xlink:href="10.3897/zookeys.557.6131">https://doi.org/10.3897/zookeys.557.6131</ext-link></mixed-citation></ref><ref id="B11"><mixed-citation xmlns:xlink="http://www.w3.org/1999/xlink" xlink:type="simple">
          <person-group><name name-style="western"><surname>Günther</surname><given-names>ACLG</given-names></name></person-group> (<year>1858</year>) <article-title>Neue Batrachier in der Sammlung des britischen Museums.</article-title> <source>Archiv für Naturgeschichte</source> <volume>24</volume>: <fpage>319</fpage>–<lpage>328</lpage>. <ext-link xlink:type="simple" ext-link-type="doi" xlink:href="10.5962/bhl.part.5288">https://doi.org/10.5962/bhl.part.5288</ext-link></mixed-citation></ref><ref id="B13"><mixed-citation xmlns:xlink="http://www.w3.org/1999/xlink" xlink:type="simple">
          <person-group><name name-style="western"><surname>Inger</surname><given-names>RF</given-names></name><name name-style="western"><surname>Orlov</surname><given-names>N</given-names></name><name name-style="western"><surname>Darevsky</surname><given-names>I</given-names></name></person-group> (<year>1999</year>) <article-title>Frogs of Vietnam: a report on new collections.</article-title> <source>Fieldiana Zoology, New Series</source> <volume>92</volume>: <fpage>1</fpage>–<lpage>46</lpage>.</mixed-citation></ref><ref id="B20"><mixed-citation xmlns:xlink="http://www.w3.org/1999/xlink" xlink:type="simple">
          <person-group><name name-style="western"><surname>Nguyen</surname><given-names>TT</given-names></name><name name-style="western"><surname>Matsui</surname><given-names>M</given-names></name><name name-style="western"><surname>Eto</surname><given-names>K</given-names></name></person-group> (<year>2014a</year>) <article-title>A new cryptic tree frog species allied to <italic><tp:taxon-name><tp:taxon-name-part taxon-name-part-type="genus">Kurixalus</tp:taxon-name-part> <tp:taxon-name-part taxon-name-part-type="species">banaensis</tp:taxon-name-part></tp:taxon-name></italic> (<tp:taxon-name><tp:taxon-name-part taxon-name-part-type="order">Anura</tp:taxon-name-part></tp:taxon-name> : <tp:taxon-name><tp:taxon-name-part taxon-name-part-type="family">Rhacophoridae</tp:taxon-name-part></tp:taxon-name>) from Vietnam.</article-title> <source>Russian Journal of Herpetology</source> <volume>21</volume>: <fpage>295</fpage>–<lpage>302</lpage>.</mixed-citation></ref><ref id="B21"><mixed-citation xmlns:xlink="http://www.w3.org/1999/xlink" xlink:type="simple">
          <person-group><name name-style="western"><surname>Nguyen</surname><given-names>TT</given-names></name><name name-style="western"><surname>Matsui</surname><given-names>M</given-names></name><name name-style="western"><surname>Duc</surname><given-names>HH</given-names></name></person-group> (<year>2014b</year>) <article-title>A new tree frog of the genus <italic><tp:taxon-name><tp:taxon-name-part taxon-name-part-type="genus">Kurixalus</tp:taxon-name-part></tp:taxon-name></italic> (<tp:taxon-name><tp:taxon-name-part taxon-name-part-type="order">Anura</tp:taxon-name-part></tp:taxon-name>: <tp:taxon-name><tp:taxon-name-part taxon-name-part-type="family">Rhacophoridae</tp:taxon-name-part></tp:taxon-name>) from Vietnam.</article-title> <source>Current Herpetology</source> <volume>33</volume>: <fpage>101</fpage>–<lpage>111</lpage>. <ext-link xlink:type="simple" ext-link-type="doi" xlink:href="10.5358/hsj.33.101">https://doi.org/10.5358/hsj.33.101</ext-link></mixed-citation></ref><ref id="B3"><mixed-citation xmlns:xlink="http://www.w3.org/1999/xlink" xlink:type="simple">
          <person-group><name name-style="western"><surname>Bossuyt</surname><given-names>F</given-names></name><name name-style="western"><surname>Dubois</surname><given-names>A</given-names></name></person-group> (<year>2001</year>) <article-title>A review of the frog genus <italic><tp:taxon-name><tp:taxon-name-part taxon-name-part-type="genus">Philautus</tp:taxon-name-part></tp:taxon-name></italic> Gistel, 1848 (<tp:taxon-name><tp:taxon-name-part taxon-name-part-type="class">Amphibia</tp:taxon-name-part></tp:taxon-name>, <tp:taxon-name><tp:taxon-name-part taxon-name-part-type="order">Anura</tp:taxon-name-part></tp:taxon-name>, <tp:taxon-name><tp:taxon-name-part taxon-name-part-type="family">Ranidae</tp:taxon-name-part></tp:taxon-name>, <tp:taxon-name><tp:taxon-name-part taxon-name-part-type="family">Rhacophoridae</tp:taxon-name-part></tp:taxon-name>).</article-title> <source>Zeylanica</source> <volume>6</volume>: <fpage>1</fpage>–<lpage>112</lpage>.</mixed-citation></ref><ref id="B18"><mixed-citation xmlns:xlink="http://www.w3.org/1999/xlink" xlink:type="simple">
          <person-group><name name-style="western"><surname>Matsui</surname><given-names>M</given-names></name><name name-style="western"><surname>Orlov</surname><given-names>NL</given-names></name></person-group> (<year>2004</year>) <article-title>A new species of <italic><tp:taxon-name><tp:taxon-name-part taxon-name-part-type="genus">Chirixalus</tp:taxon-name-part></tp:taxon-name></italic> from Vietnam (<tp:taxon-name><tp:taxon-name-part taxon-name-part-type="order">Anura</tp:taxon-name-part></tp:taxon-name>: <tp:taxon-name><tp:taxon-name-part taxon-name-part-type="family">Rhacophoridae</tp:taxon-name-part></tp:taxon-name>).</article-title> <source>Zoological Science</source> <volume>21</volume>: <fpage>671</fpage>–<lpage>676</lpage>. <ext-link xlink:type="simple" ext-link-type="doi" xlink:href="10.2108/zsj.21.671">https://doi.org/10.2108/zsj.21.671</ext-link></mixed-citation></ref><ref id="B31"><mixed-citation xmlns:xlink="http://www.w3.org/1999/xlink" xlink:type="simple">
          <person-group><name name-style="western"><surname>Yu</surname><given-names>G</given-names></name><name name-style="western"><surname>Zhang</surname><given-names>M</given-names></name><name name-style="western"><surname>Yang</surname><given-names>J</given-names></name></person-group> (<year>2010</year>) <article-title>A species boundary within the Chinese <italic><tp:taxon-name><tp:taxon-name-part taxon-name-part-type="genus">Kurixalus</tp:taxon-name-part> <tp:taxon-name-part taxon-name-part-type="species">odontotarsus</tp:taxon-name-part></tp:taxon-name></italic> species group (<tp:taxon-name><tp:taxon-name-part taxon-name-part-type="order">Anura</tp:taxon-name-part></tp:taxon-name>: <tp:taxon-name><tp:taxon-name-part taxon-name-part-type="family">Rhacophoridae</tp:taxon-name-part></tp:taxon-name>): New insights from molecular evidence.</article-title> <source>Molecular Phylogenetics and Evolution</source> <volume>56</volume>: <fpage>942</fpage>–<lpage>950</lpage>. <ext-link xlink:type="simple" ext-link-type="doi" xlink:href="10.1016/j.ympev.2010.05.008">https://doi.org/10.1016/j.ympev.2010.05.008</ext-link></mixed-citation></ref><ref id="B4"><mixed-citation xmlns:xlink="http://www.w3.org/1999/xlink" xlink:type="simple">
          <person-group><name name-style="western"><surname>Boulenger</surname><given-names>GA</given-names></name></person-group> (<year>1893</year>) Concluding report on the reptiles and batrachians obtained in Burma by Signor L. Fea, dealing with the collection made in Pegu and the Karin Hills in 1887–1888. Annali del Museo Civico di Storia Naturale di Genova Serie 2 13: 304–347.</mixed-citation></ref><ref id="B1"><mixed-citation xmlns:xlink="http://www.w3.org/1999/xlink" xlink:type="simple">
          <person-group><name name-style="western"><surname>Annandale</surname><given-names>N</given-names></name></person-group> (<year>1912</year>) <article-title>Zoological results of the Abor expedition. Part I. <tp:taxon-name><tp:taxon-name-part taxon-name-part-type="superorder">Batrachia</tp:taxon-name-part></tp:taxon-name>.</article-title> <source>Records of the Indian Museum</source> <volume>8</volume>: <fpage>7</fpage>–<lpage>36</lpage>. <ext-link xlink:type="simple" ext-link-type="doi" xlink:href="10.5962/bhl.part.1186">https://doi.org/10.5962/bhl.part.1186</ext-link></mixed-citation></ref><ref id="B17"><mixed-citation xmlns:xlink="http://www.w3.org/1999/xlink" xlink:type="simple">
          <person-group><name name-style="western"><surname>Mathew</surname><given-names>R</given-names></name><name name-style="western"><surname>Sen</surname><given-names>N</given-names></name></person-group> (<year>2008</year>) <article-title>Rediscovery of <italic><tp:taxon-name><tp:taxon-name-part taxon-name-part-type="genus">Rhacophorus</tp:taxon-name-part> <tp:taxon-name-part taxon-name-part-type="species">naso</tp:taxon-name-part></tp:taxon-name></italic> Annandale, 1912 (<tp:taxon-name><tp:taxon-name-part taxon-name-part-type="class">Amphibia</tp:taxon-name-part></tp:taxon-name>: <tp:taxon-name><tp:taxon-name-part taxon-name-part-type="order">Anura</tp:taxon-name-part></tp:taxon-name>: <tp:taxon-name><tp:taxon-name-part taxon-name-part-type="family">Rhacophoridae</tp:taxon-name-part></tp:taxon-name>) from Mizoram, North East India.</article-title> <source>Records of the Zoological Survey of India</source> <volume>108</volume>: <fpage>41</fpage>–<lpage>42</lpage>.</mixed-citation></ref></ref-list></tp:taxon-treatment>
